# Supplementary material for: CRISPR Gene Editing of Murine Blood Stem and Progenitor Cells Induces MLL-AF9 Chromosomal Translocation and MLL-AF9 Leukaemogenesis
Source: Int J Mol Sci. 2020 Jun 15;21(12):4266. doi: 10.3390/ijms21124266 (PMC7352880; doi:10.3390/ijms21124266)
Supplement: Supplementary file 1 [file ijms-21-04266-s001.zip]

Archive with 3 entries (2 files):
- Supplementary/
- Supplementary/Keeshan-original gels.docx
- Supplementary/Keeshan-supplementary.docx
